# Supplementary material for: Comparative analysis of information contents relevant to recognition of introns in many species
Source: BMC Genomics. 2011 Jan 19;12:45. doi: 10.1186/1471-2164-12-45 (PMC3033335; doi:10.1186/1471-2164-12-45)
Supplement: Additional file 1 — Synopsis of splice sites identified. This table shows the numbers and percentages of individual subtypes as well as the total numbers and the average lengths of introns identified by our procedure for each species. The numbers of short introns and their fractional percentage are also presented. [file 1471-2164-12-45-S1.XLS]

## Sheet: Additional_file_1
Additional file 1: Synopsis of splice sites identified
	Species	Average length of all introns	# Introns	# Short introns	% Short introns	Average length of GT-AG	# GT..AG		Average length of GC-AG	# GC..AG		Average length of AT-AC	# AT..AC		% G+C
Mammal	B. taurus	3146	141312	24574	0.173899	3150	139712	0.988678	2496	1413	0.00999915	4571	187	0.00132331	0.417
	C. familiaris	3328	126506	22346	0.17664	3339	124653	0.985352	2490	1670	0.013201	3524	183	0.00144657	0.41
	E. caballus	2859	53392	9688	0.18145	2866	52826	0.989399	2261	509	0.00953326	1843	57	0.00106758	0.415
	H. sapiens	6751	190673	27251	0.14292	6751	188023	0.986102	5934	2260	0.0118528	11530	390	0.00204539	0.409
	M. domestica	3373	1336	167	0.125	3382	1327	0.993263	1986	9	0.00673653	0	0	0	0.378
	M. musculus	5206	176531	27775	0.157338	5194	174482	0.988393	5347	1770	0.0100266	12085	279	0.00158046	0.417
	O. anatinus	1776	4760	685	0.143908	1779	4701	0.987605	1290	54	0.0113445	2148	5	0.00105042	0.455
	R. norvegicus	2312	140613	26341	0.18733	2313	139114	0.98934	2125	1302	0.00925946	2825	197	0.00140101	0.42
	S. scrofa	2819	31957	5443	0.170323	2821	31553	0.987358	2540	356	0.01114	3337	48	0.00150202	0.415
Chordata except mammal	B. florida	956	13205	1836	0.139038	958	13089	0.991215	911	79	0.00598258	498	37	0.00280197	0.412
	C. intestinalis	455	47522	15934	0.335297	455	47229	0.993834	442	242	0.00509238	547	51	0.00107319	0.358
	C. savignyi	642	7918	1832	0.231372	639	7862	0.992928	671	46	0.00580955	2700	10	0.00126295	0.358
	D. rerio	2616	178182	58992	0.331077	2613	175928	0.98735	2349	1929	0.010826	6027	325	0.00182398	0.365
	G. gallus	1956	115748	19663	0.169878	1960	114469	0.98895	1467	1134	0.00979715	1934	145	0.00125272	0.414
	O. latipes	630	29305	16195	0.552636	632	29020	0.990275	453	253	0.00863334	477	32	0.00109196	0.401
	P. marinus	979	5078	744	0.146514	978	4942	0.973218	954	120	0.0236314	1688	16	0.00315085	0.464
	T. guttata	1864	12637	2106	0.166653	1856	12484	0.987893	1852	118	0.00933766	4770	35	0.00276964	0.414
	X. tropicalis	1534	83199	15584	0.18731	1532	82487	0.991442	1469	566	0.00680297	2586	146	0.00175483	0.403
Animal except Chordata	A. gambiae	1030	14263	10281	0.720816	1031	14203	0.995793	720	46	0.00322513	1011	14	0.000981561	0.444
	A. mellifera	662	36887	25339	0.686936	664	36207	0.981565	531	616	0.0166997	797	64	0.00173503	0.327
	C. elegans	332	91457	63088	0.689811	332	90797	0.992783	262	601	0.00657139	1398	59	0.000645112	0.355
	D. pulex	126	16668	15720	0.943125	125	16484	0.988961	122	172	0.0103192	1856	12	0.000719942	0.408
	D. melanogaster	1096	43478	30667	0.705345	1092	43094	0.991168	744	343	0.00788905	7433	41	0.000943006	0.417
	H. magnipapillata	1692	37403	15892	0.424886	1697	37050	0.990562	949	323	0.00863567	3295	30	0.000802075	0.276
	L. gigantea	857	64567	14830	0.229684	857	64137	0.99334	803	268	0.00415073	810	162	0.00250902	0.333
	M. brevicollis	126	19286	18655	0.967282	126	19090	0.989837	126	191	0.00990356	78	5	0.000259255	0.549
	N. vectensis	659	86355	23891	0.27666	658	85766	0.993179	683	468	0.00541949	928	121	0.00140119	0.406
	S. purpuratu	978	53246	1334	0.0250535	979	52743	0.990553	890	418	0.00785035	1001	85	0.00159636	0.37
	T. castaneum	796	23274	16789	0.721363	797	23073	0.991364	600	184	0.00790582	1367	17	0.000730429	0.339
Fungus	B. dendrobatidis	125	7153	6625	0.926185	125	6877	0.961415	116	273	0.0381658	556	3	0.000419404	0.393
	C. heterostrophus	73	8853	8714	0.984299	72	8699	0.982605	98	134	0.0151361	539	20	0.00225912	0.5
	C. neoformans	66	22945	22691	0.98893	66	22405	0.976465	62	529	0.0230551	95	11	0.000479407	0.478
	M. grisea	118	8246	7678	0.931118	118	8215	0.996241	136	30	0.00363813	95	1	0.000121271	0.516
	N. haematococca	78	5128	4976	0.970359	78	5045	0.983814	59	79	0.0154056	402	4	0.000780031	0.508
	P. chrysosporium	56	667	667	1	56	657	0.985007	58	10	0.0149925	0	0	0	0.568
	P. blakesleeanus	104	18391	17865	0.971399	104	17820	0.968952	106	551	0.0299603	152	20	0.00108749	0.357
	P. infestans	86	3359	3313	0.986305	78	3316	0.987199	707	38	0.0113129	691	5	0.00148854	0.51
	P. placenta	64	23902	23555	0.985482	64	23377	0.978035	60	515	0.0215463	88	10	0.000418375	0.538
	S. cerevisiae	215	223	146	0.654709	205	220	0.986547	525	3	0.0134529	0	0	0	0.383
	S. commune	62	22148	21954	0.991241	62	21834	0.985823	108	303	0.0136807	64	11	0.000496659	0.575
	T. virens	89	5769	5582	0.967585	89	5710	0.989773	90	56	0.00970705	59	3	0.000520021	0.494
Protist	A. anophagefferens	107	5308	5053	0.951959	93	3203	0.603429	127	2100	0.395629	302	5	0.000941974	0.695
	D. discoideum	139	3309	3079	0.930493	136	3298	0.996676	312	3	0.000906618	1493	8	0.00241765	0.224
	D. purpureum	120	4522	4227	0.934763	120	4509	0.997125	87	10	0.00221141	406	3	0.000663423	0.245
	N. gruberi	84	2750	2664	0.968727	82	2741	0.996727	583	5	0.00181818	527	4	0.00145455	0.331
	O. lucimarinus	155	549	445	0.810565	155	535	0.974499	166	13	0.0236794	118	1	0.00182149	0.604
	P. tricornutum	134	6726	6149	0.914213	133	6692	0.994945	259	30	0.0044603	480	4	0.000594707	0.489
	T. pseudonana	125	7287	6807	0.934129	123	7217	0.990394	226	57	0.00782215	789	13	0.001784	0.469
	T. adhaerens	290	2747	2036	0.741172	285	2723	0.991263	147	18	0.0065526	2747	6	0.0021842	0.327
Plant	A. thaliana	191	95317	79273	0.831677	179	94029	0.986487	397	1068	0.0112047	4333	220	0.00230809	0.361
	Chlorella NC64A	177	21048	18435	0.875855	178	19432	0.923223	175	1611	0.0765393	183	5	0.000237552	0.671
	C. reinhardtii	180	4210	2931	0.6962	180	4121	0.97886	172	85	0.02019	181	4	0.000950119	0.552
	M. pusilla	170	3743	3355	0.89634	164	2911	0.777718	190	831	0.222014	895	1	0.000267165	0.659
	Micromonas RCC299	147	1907	1668	0.874672	144	1853	0.971683	254	52	0.027268	105	2	0.00104877	0.641
	O. sativa	438	103214	61041	0.591402	435	101660	0.984944	602	1467	0.0142132	1263	87	0.000842909	0.436
	P. patens	266	74486	46291	0.621472	266	74094	0.994737	298	369	0.00495395	245	23	0.000308783	0.336
	P. trichocarpa	481	26558	14431	0.543377	436	26048	0.980797	671	404	0.015212	10858	106	0.00399126	0.337
	S. moellendorffii	74	54096	53394	0.987023	73	52887	0.977651	114	1174	0.0217022	64	35	0.000646998	0.453
	S. bicolor	493	42738	25736	0.602181	481	41946	0.981468	1024	709	0.0165895	1605	83	0.00194207	0.445
	V. vinifera	818	11463	5643	0.49228	809	11278	0.983861	812	152	0.0132601	3827	33	0.00287883	0.344
	V. carteri	351	18839	8220	0.436329	351	18368	0.974999	309	457	0.0242582	1488	14	0.000743139	0.56
