# Supplementary material for: Comparative analysis of information contents relevant to recognition of introns in many species
Source: BMC Genomics. 2011 Jan 19;12:45. doi: 10.1186/1471-2164-12-45 (PMC3033335; doi:10.1186/1471-2164-12-45)
Supplement: Additional file 3 — Characteristics of PPTs. a) Percentages of introns in which PPTs are detected. b) Average lengths of identified PPTs. c) Average percentages of pyrimidine nucleotides in PPTs. [file 1471-2164-12-45-S3.XLS]

## Sheet: Additional_file_3
Additional file 3: Characteristics of PPTs
	Species	% PPT of all introns a)	Average length (bp) b)	% (C+T) c)			Species	% PPT of all introns a)	Average length(bp) b)	% (C+T) c)
Mammal	B. taurus	0.9971	17.6887	0.8661		Fungus	B. dendrobatidis	0.9637	10.7663	0.8131
	C. familiaris	0.9927	17.5877	0.8638			C. heterostrophus	0.8587	10.1338	0.7958
	E. caballus	0.9971	17.597	0.8672			C. neoformans	0.8885	10.9917	0.7951
	H. sapiens	0.9967	17.7672	0.8644			M. grisea	0.9104	11.8742	0.7901
	M. domestica	0.9918	18.0993	0.8731			N. haematococca	0.9081	9.9083	0.813
	M. musculus	0.9973	17.698	0.8637			P. chrysosporium	0.955	11.1604	0.7999
	O. anatinus	0.9904	17.3761	0.8687			P. blakesleeanus	0.9225	14.3135	0.7976
	R. norvegicus	0.9957	17.5558	0.8637			P. infestans	0.9588	13.3046	0.7647
	S. scrofa	0.9945	17.6789	0.8661			P. placenta	0.9462	11.549	0.7898
Chordata except mammal	B. florida	0.9973	16.7949	0.8413			S. cerevisiae	0.9394	13.7834	0.799
	C. intestinalis	0.9897	12.9099	0.8257			S. commune	0.9557	11.7633	0.8167
	C. savignyi	0.9922	12.595	0.8375			T. virens	0.8966	11.1468	0.7983
	D. rerio	0.993	16.4491	0.8398		Protist	A. anophagefferens	0.9561	11.6735	0.7917
	G. gallus	0.9939	18.0705	0.8555			D. discoideum	0.8597	18.1115	0.8057
	O. latipes	0.9976	17.0459	0.8508			D. purpureum	0.9548	14.4295	0.8139
	P. marinus	0.9808	16.3351	0.7987			N. gruberi	0.8281	11.5315	0.7635
	T. guttata	0.9969	17.7921	0.8641			O. lucimarinus	0.7878	13.089	0.7444
	X. tropicalis	0.9983	17.681	0.8506			P. tricornutum	0.9483	15.6415	0.7928
Animal except Chordata	A. gambiae	0.9928	18.9665	0.8377			T. pseudonana	0.9694	17.4148	0.795
	A. mellifera	0.9652	12.8041	0.8349			T. adhaerens	0.9783	12.962	0.813
	C. elegans	0.9957	9.404	0.9251		Plant	A. thaliana	0.9585	13.5018	0.8004
	D. pulex	0.9785	13.6687	0.8168			Chlorella NC64A	0.9949	21.8915	0.7672
	D. melanogaster	0.9872	13.9519	0.8383			C. reinhardtii	0.9862	17.3446	0.7657
	H. magnipapillata	0.9863	12.733	0.865			M. pusilla	0.9834	17.8372	0.8176
	L. gigantea	0.9979	13.5491	0.8623			Micromonas RCC299	0.979	16.4256	0.7994
	M. brevicollis	0.9716	14.4916	0.7884			O. sativa	0.972	13.9166	0.8007
	N. vectensis	0.991	15.3526	0.8414			P. patens	0.9303	12.5132	0.7688
	S. purpuratu	0.9929	18.8256	0.8346			P. trichocarpa	0.9738	13.9196	0.8015
	T. castaneum	0.9848	10.8408	0.8683			S. moellendorffii	0.9796	14.244	0.8258
							S. bicolor	0.9748	14.0599	0.7979
							V. vinifera	0.9716	13.8091	0.8048
							V. carteri	0.9841	16.5359	0.7868
