# Supplementary material for: Comparative analysis of information contents relevant to recognition of introns in many species
Source: BMC Genomics. 2011 Jan 19;12:45. doi: 10.1186/1471-2164-12-45 (PMC3033335; doi:10.1186/1471-2164-12-45)
Supplement: Additional file 4 — Information contents in bits for the three splicing signal motifs. [file 1471-2164-12-45-S4.XLS]

## Sheet: Additional_file_4
Additional file 4: Information contents in bits for the three splicing signal motifs
	Species	5'ss	3'ss	BP			Species	5'ss	3'ss	BP
Mammal	B. taurus	8.07	7.85	5		Fungus	B. dendrobatidis	7.09	5.58	5.73
	C. familiaris	7.83	7.58	4.95			C. heterostrophus	7.41	5.18	5.59
	E. caballus	7.97	7.79	4.95			C. neoformans	7.8	4.96	5.47
	H. sapiens	8.07	7.73	4.94			M. grisea	7.58	5.33	5.82
	M. domestica	8.11	7.95	4.97			N. haematococca	7.58	5.3	5.63
	M. musculus	8.16	7.82	5.03			P. chrysosporium	7.5	5.33	5.63
	O. anatinus	7.55	7.56	4.96			P. blakesleeanus	7.66	5.5	4.9
	R. norvegicus	8.06	7.78	5.06			P. infestans	7.19	6.07	5.68
	S. scrofa	7.92	7.69	4.97			P. placenta	7.2	5.21	5.62
Chordata except mammal	B. florida	8.01	7.81	4.93			S. cerevisiae	9.37	5.98	7.19
	C. intestinalis	7.59	7.15	4.74			S. commune	7.86	5.64	5.53
	C. savignyi	7.57	7.17	4.91			T. virens	7.55	5.14	5.62
	D. rerio	7.52	7.64	5		Protist	A. anophagefferens	3.58	7.16	6.12
	G. gallus	7.89	7.8	4.97			D. discoideum	8.19	6.64	5.32
	O. latipes	7.58	8.09	5.1			D. purpureum	8.1	7.19	4.79
	P. marinus	7.29	7.1	5.06			N. gruberi	9.5	5.61	5
	T. guttata	8	8.19	5			O. lucimarinus	8.43	5.64	7.06
	X. tropicalis	8.17	7.9	4.9			P. tricornutum	7.46	5.29	5.49
Animal except Chordata	A. gambiae	8.28	7.08	4.89			T. pseudonana	9.24	5.91	5.67
	A. mellifera	6.85	6.86	4.8			T. adhaerens	7.4	5.94	4.97
	C. elegans	6.9	9.15	4.85		Plant	A. thaliana	6.73	6.67	5.08
	D. pulex	6.77	6.47	4.99			Chlorella NC64A	8.23	8.82	5.67
	D. melanogaster	8.04	6.77	4.89			C. reinhardtii	9.22	7.52	5.12
	H. magnipapillata	6.83	7.33	4.64			M. pusilla	8.08	6.62	6.58
	L. gigantea	8.34	8.93	4.88			Micromonas RCC299	8.11	6.85	6.08
	M. brevicollis	7.24	5.61	6.09			O. sativa	6.8	6.97	5.36
	N. vectensis	7.54	7.32	4.93			P. patens	7.05	7.6	5.19
	S. purpuratu	8.17	7.19	4.87			P. trichocarpa	7.02	7.35	5.08
	T. castaneum	7.07	7.04	4.83			S. moellendorffii	7.06	7.12	4.98
							S. bicolor	6.84	7.06	5.41
							V. vinifera	7	7.4	5.08
							V. carteri	8.13	6.83	5.37
