# Supplementary material for: Comparative analysis of information contents relevant to recognition of introns in many species
Source: BMC Genomics. 2011 Jan 19;12:45. doi: 10.1186/1471-2164-12-45 (PMC3033335; doi:10.1186/1471-2164-12-45)
Supplement: Additional file 6 — Contribution of the five features to short introns recognition and information deficit. [file 1471-2164-12-45-S6.XLS]

## Sheet: Additional_file_6
Additional file 6: Contribution of the five features to short Introns Recognition and information deficit
Group	Species	5'ss		3'ss		Branch point		Intron length		Oligomer composition		Information deficit
Mammal	B. taurus	0.997707	0.295888	1.05519	0.312935	0.0487032	0.0144438	0	0	0.144705	0.0429148	1.12561	0.333819
	C. familiaris	0.978822	0.297705	1.02696	0.312347	0.0292646	0.00890073	0	0	0.0531113	0.0161536	1.19973	0.364894
	E. caballus	1.05448	0.31033	1.09752	0.322996	0.0455969	0.013419	0	0	0.092682	0.0272759	1.10766	0.325979
	H. sapiens	0.991402	0.284236	1.03187	0.295837	0.0476967	0.0136747	0.13516	0.0387504	0.0537713	0.0154163	1.22806	0.352085
	M. domestica	1.01051	0.271046	1.10353	0.295995	0.018859	0.0050585	0.336049	0.0901374	0.117039	0.0313931	1.14221	0.30637
	M. musculus	1.0219	0.287727	1.05514	0.297084	0.0307623	0.00866141	0.195256	0.0549763	0.0749621	0.0211063	1.17362	0.330445
	O. anatinus	1.08313	0.301753	1.15474	0.321704	0.0484404	0.0134952	0	0	0.0768688	0.0214152	1.22627	0.341632
	R. norvegicus	1.01387	0.289606	1.05104	0.300223	0.0243499	0.00695537	0.166157	0.0474616	0.0553768	0.015818	1.19007	0.339936
	S. scrofa	0.971195	0.278473	1.02305	0.29334	0.0526803	0.0151051	0.144995	0.0415747	0.0950266	0.0272472	1.20063	0.34426
Chordata except mammal	B. florida	1.13533	0.277932	1.17225	0.286971	0.0959691	0.0234936	0.318361	0.0779361	0.439043	0.107479	0.923957	0.226188
	C. intestinalis	1.19477	0.313686	1.17111	0.307475	0	0	0	0	0.533824	0.140156	0.909092	0.238683
	C. savignyi	1.22545	0.32089	1.20118	0.314536	0	0	0	0	0.430634	0.112764	0.961638	0.25181
	D. rerio	0.979666	0.273816	1.06131	0.296634	0.00594927	0.00166282	0.245332	0.0685702	0.17662	0.0493651	1.10895	0.309952
	G. gallus	1.09759	0.307334	1.16083	0.325041	0	0	0.00691941	0.00193748	0.0635029	0.0177813	1.24249	0.347906
	O. latipes	1.00283	0.268269	1.14917	0.307415	0.0128813	0.00344588	0.251539	0.0672893	0.243926	0.0652527	1.07782	0.288329
	P. marinus	1.00037	0.277359	1.02878	0.285235	0.0786569	0.0218081	0.208717	0.0578683	0.155278	0.0430519	1.13497	0.314678
	T. guttata	1.12499	0.301931	1.21874	0.327092	0.022139	0.00594177	0.195787	0.0525463	0	0	1.16433	0.312489
	X. tropicalis	1.24159	0.332907	1.25658	0.336926	0.0582146	0.015609	0	0	0.210218	0.0563654	0.962943	0.258192
Animal except Chordata	A. gambiae	1.49961	0.332323	1.37872	0.305533	0	0	0.611729	0.135564	0.241973	0.0536229	0.780469	0.172957
	A. mellifera	1.18721	0.29359	1.27078	0.314257	0.0401891	0.00993853	0.106915	0.0264395	0.378512	0.0936037	1.06016	0.262172
	C. elegans	1.30823	0.301231	1.76273	0.405884	0	0	0	0	0.519778	0.119683	0.752212	0.173203
	D. pulex	1.17084	0.271561	1.18024	0.273742	0	0	0.683973	0.158639	0.626025	0.145199	0.650435	0.15086
	D. melanogaster	1.3705	0.323116	1.22024	0.28769	0	0	0.420843	0.0992199	0.298224	0.0703106	0.931706	0.219663
	H. magnipapillata	0.95903	0.272957	1.06424	0.302901	0.0356239	0.0101392	0	0	0.291463	0.0829554	1.16313	0.331048
	L. gigantea	1.41468	0.319664	1.55111	0.350491	0.0458037	0.0103499	0.192645	0.0435305	0.27208	0.0614796	0.94921	0.214485
	M. brevicollis	1.0943	0.265987	0.917284	0.222959	0.295985	0.0719434	0.605468	0.147168	0.486591	0.118273	0.7145	0.17367
	N. vectensis	1.13422	0.309045	1.18051	0.321659	0.0736229	0.0200603	0	0	0.302324	0.0823751	0.979403	0.266861
	S. purpuratu	0.883084	0.283507	0.858699	0.275678	0	0	0	0	0.141853	0.0455406	1.23122	0.395274
	T. castaneum	1.16184	0.284515	1.21898	0.298507	0	0	0.573735	0.140498	0.346558	0.084866	0.782474	0.191614
Fungus	B. dendrobatidis	1.1216	0.26989	0.955439	0.229907	0.181384	0.0436463	0.522421	0.12571	0.640816	0.154199	0.734107	0.176648
	C. heterostrophus	1.00545	0.270382	0.780427	0.20987	0.0713846	0.0191966	0.753644	0.202668	0.405122	0.108944	0.702589	0.188938
	C. neoformans	1.0817	0.291987	0.754802	0.203746	0.258918	0.0698907	0.408184	0.110182	0.309104	0.0834375	0.891909	0.240756
	M. grisea	1.03211	0.278602	0.804388	0.217131	0.258918	0.0698907	0.408184	0.110182	0.309104	0.0834375	0.891909	0.240756
	N. haematococca	1.12874	0.286103	0.8655	0.219379	0.0828003	0.0209875	0.811672	0.205736	0.342187	0.0867346	0.71432	0.18106
	P. chrysosporium	0.945879	0.229548	0.725285	0.176014	0	0	1.48727	0.360934	0.363883	0.0883082	0.598295	0.145196
	P. blakesleeanus	1.25451	0.326585	0.969802	0.252466	0.0761311	0.019819	0.156504	0.0407424	0.571542	0.148788	0.81282	0.211599
	P. infestans	1.08948	0.253789	0.993658	0.231467	0.107856	0.0251244	0.96378	0.224507	0.560715	0.130615	0.577379	0.134497
	P. placenta	0.950514	0.250244	0.743807	0.195824	0	0	1.14218	0.300705	0.271463	0.0714688	0.690379	0.181758
	S. cerevisiae	1.36733	0.337862	0.870529	0.215104	0.276709	0.0683736	0.276709	0.0683736	0.528248	0.130528	0.72749	0.179759
	S. commune	1.12926	0.270752	0.876527	0.210158	0	0	1.12711	0.270238	0.413107	0.0990474	0.624805	0.149804
	T. virens	1.05566	0.275466	0.796378	0.207808	0.218924	0.0571264	0.712863	0.186015	0.441317	0.115158	0.607138	0.158427
Protist	A. anophagefferens	0.522095	0.193948	0.760694	0.282583	0	0	0.139963	0.0519934	0.0105692	0.00392626	1.25861	0.46755
	D. discoideum	1.44704	0.28477	1.24262	0.244542	0.276124	0.0543399	0.617913	0.121602	1.12638	0.221665	0.371357	0.0730813
	D. purpureum	1.45834	0.292402	1.3679	0.274268	0.197037	0.0395066	0.73016	0.1464	0.781999	0.156794	0.45201	0.0906296
	N. gruberi	1.57765	0.374005	1.00443	0.238115	0	0	0.27518	0.0652354	1.04385	0.247461	0.317146	0.075184
	O. lucimarinus	1.23708	0.345338	0.895816	0.250072	0.0647057	0.018063	0	0	0.389947	0.108856	0.994681	0.277671
	P. tricornutum	1.07482	0.299377	0.814146	0.226769	0.0995357	0.0277243	0.256637	0.0714825	0.231326	0.0644325	1.11373	0.310215
	T. pseudonana	1.32976	0.29156	0.935587	0.205135	0.100527	0.0220413	0.972519	0.213232	0.793549	0.173992	0.428901	0.0940399
	T. adhaerens	1.06476	0.281977	0.918032	0.24312	0.0881758	0.0233513	0.221442	0.0586439	0.436099	0.115491	1.04754	0.277418
Plant	A. thaliana	0.947202	0.250688	1.00177	0.265131	0.0452647	0.0119798	0.288888	0.0764574	0.509014	0.134716	0.986272	0.261028
	Chlorella NC64A	1.29098	0.305989	1.42687	0.338199	0.058103	0.0137716	0.293731	0.0696204	0.282143	0.0668738	0.867208	0.205546
	C. reinhardtii	1.24147	0.352986	1.0661	0.303122	0.0883559	0.0251221	0	0	0	0	1.12113	0.31877
	M. pusilla	1.21583	0.298138	1.03571	0.25397	0.392317	0.0962016	0	0	0.574694	0.140923	0.859524	0.210767
	Micromonas RCC299	1.20172	0.334669	1.09164	0.304012	0.148863	0.0414572	0	0	0.323697	0.0901468	0.824857	0.229716
	O. sativa	0.954	0.270483	1.046	0.296568	0.077041	0.0218431	0.244685	0.0693745	0.217591	0.0616928	0.9877	0.280038
	P. patens	0.800521	0.261186	0.917336	0.299299	0.0433564	0.0141459	0.0780025	0.0254499	0	0	1.22573	0.399919
	P. trichocarpa	0.917293	0.268791	1.02612	0.300682	0.0393742	0.0115377	0.145851	0.0427382	0.133625	0.0391556	1.15039	0.337096
	S. moellendorffii	1.11685	0.268247	1.20508	0.289439	0	0	0.810966	0.19478	0.454032	0.10905	0.576582	0.138485
	S. bicolor	0.967123	0.264289	1.05615	0.288617	0.0970245	0.0265142	0.249028	0.0680526	0.270089	0.0738082	1.01993	0.278719
	V. vinifera	0.895392	0.258666	1.0097	0.291687	0.0494687	0.0142908	0.312503	0.0902778	0.0949116	0.0274186	1.0996	0.317659
	V. carteri	1.29732	0.352074	1.19273	0.323692	0.0578809	0.0157081	0	0	0.325986	0.0884684	0.810861	0.220057
