# Supplementary material for: Comparative analysis of information contents relevant to recognition of introns in many species
Source: BMC Genomics. 2011 Jan 19;12:45. doi: 10.1186/1471-2164-12-45 (PMC3033335; doi:10.1186/1471-2164-12-45)
Supplement: Additional file 8 — Statistics of AT-AC introns. The total number of AT-AC introns, the number of AT-AC introns with 5'ss motif score greater than 9 bits, that with BP motif score greater than 6 bits, that with intron length < 20 kb, and that of U12-type introns (that satisfy these three criteria) in five representative species. [file 1471-2164-12-45-S8.XLS]

## Sheet: Additional_file_8
Additional file 8: Statistics of AT-AC introns
	H. sapiens	M. musculus	D. melanogaster	A. thaliana	O. sativa
AT-AC	390	279	41	220	87
ATATCC-AC	136	131	8	50	55
5'ss (>9bits)	124	123	8	46	48
BP (>6bits)	265	181	26	96	15
Intron length (<20kb)	321	234	38	211	85
U12-type introns	78	74	3	6	8
U12 introns / All introns (our data)	0.000409077	0.00041919	6.90004e-05	6.29478e-05	7.75089e-05
(Sheth et al. 2006)	0.000912059	0.000857389	6.89006e-05	4.02314e-05	-
Fisher's test (p-value)	(p<0.01)	(p<0.01)	(p=0.54)	(p<0.01)	-
